# Supplementary material for: Effect of Inonotus obliquus polysaccharide on composition of the intestinal flora in mice with acute endometritis
Source: PLoS One. 2021 Nov 5;16(11):e0259570. doi: 10.1371/journal.pone.0259570 (PMC8570517; doi:10.1371/journal.pone.0259570)
Supplement: S1 Table — (TXT) [file pone.0259570.s001.txt]

S1 Table Raw data processing statistics
Sample_ID	clean_tags	valid_tags	valid_percent	valid minLength	valid meanLength	valid maxLength	OTU_counts	Total_OTUs
Control.2	89734	80895	90.15%	227	414.15	454	1586	6143
Control.6	92931	83452	89.80%	232	414.15	452	1675	6143
Control.4	90804	81390	89.63%	225	413.58	442	1432	6143
Control.1	92843	84128	90.61%	230	414.21	456	1389	6143
Control.3	93578	85661	91.54%	235	412.66	440	1443	6143
Control.5	92476	83277	90.05%	226	413.86	443	1495	6143
LPS.8	92540	83073	89.77%	226	413.92	443	1659	6143
LPS.1	90576	83435	92.12%	233	413.91	440	1438	6143
LPS.3	91990	83850	91.15%	224	413.98	457	1239	6143
LPS.5	92757	85193	91.85%	224	413.78	442	1872	6143
LPS.6	91537	84925	92.78%	222	414.71	444	1457	6143
LPS.2	92335	84938	91.99%	223	413.83	454	1413	6143
LPS.IOP.7	93865	86592	92.25%	223	414.92	442	1269	6143
LPS.IOP.8	91273	83148	91.10%	222	413.52	455	1209	6143
LPS.IOP.1	90438	83114	91.90%	220	414.03	454	1364	6143
LPS.IOP.5	92399	84751	91.72%	229	413.32	457	1401	6143
LPS.IOP.4	85767	78943	92.04%	229	413.04	440	1508	6143
LPS.IOP.3	93524	85984	91.94%	236	413.45	454	1386	6143
LPS.IOP.6	92404	83733	90.62%	229	413.67	456	1442	6143
LPS.IOP.2	91638	84380	92.08%	222	413.33	457	1874	6143
